# Supplementary material for: Engineering Lipid–Polymer Nanoparticles for siRNA Delivery to Cancer Cells
Source: Pharmaceuticals (Basel). 2025 Jun 10;18(6):864. doi: 10.3390/ph18060864 (PMC12196244; doi:10.3390/ph18060864)
Supplement: Supplementary file 1 [file pharmaceuticals-18-00864-s001.zip]

Archive with 1 entries (1 files):
- pharmaceuticals-3637582-supplementary.pdf
